# Supplementary material for: Design and Validation of a Sensitive Multisteroid LC-MS/MS Assay for the Routine Clinical Use: One-Step Sample Preparation with Phospholipid Removal and Comparison to Immunoassays
Source: Int J Mol Sci. 2022 Nov 24;23(23):14691. doi: 10.3390/ijms232314691 (PMC9736865; doi:10.3390/ijms232314691)
Supplement: Supplementary file 1 [file ijms-23-14691-s001.zip]

Archive with 1 entries (1 files):
- ijms-2049436-supplementary.pdf
